# Supplementary material for: Reliability of Intra-Retinal Layer Thickness Estimates
Source: PLoS One. 2015 Sep 8;10(9):e0137316. doi: 10.1371/journal.pone.0137316 (PMC4562656; doi:10.1371/journal.pone.0137316)
Supplement: S1 Data — (ZIP) [file pone.0137316.s001.zip]

Archive with 1 entries (1 files):
- Thickness Estimates - MasterTable - final.csv
