# Supplementary material for: Reliability of Intra-Retinal Layer Thickness Estimates
Source: PLoS One. 2015 Sep 8;10(9):e0137316. doi: 10.1371/journal.pone.0137316 (PMC4562656; doi:10.1371/journal.pone.0137316)
Supplement: S1 Data — (ZIP) [file pone.0137316.s001.zip › Thickness Estimates - MasterTable - final.csv]

Author	Method	Layer	vars	n	mean	sd	median	trimmed	mad	min	max	range	skew	kurtosis	se	limits1	limits2	limits3	Var	ICC	LowerCI	UpperCI	N	k	varw	vara	SEM	SRD	Group
Albrecht	J	mRNFL	1	29	26.18948851	12.16334166	25.447	25.72613333	15.4528927	9.7505	51.3865	41.636	0.289620747	-1.28955666	2.258675842	-10.5394	-0.6957	9.148	25.22432629	0.921330714	0.861026777	0.959318057	30	2.896551724	12.7091958	148.8429989	3.564995904	9.881664493	HC
Albrecht	J	GCL	1	29	24.14208621	6.564151453	22.86216667	23.77414667	6.7258149	12.9205	43.7155	30.795	0.725342694	0.865056113	1.218932324	-8.7197	0.2158	9.1513	20.78465685	0.799562685	0.667351779	0.891963441	30	2.896551724	10.2961597	41.07231789	3.208762955	8.894237136	HC
Albrecht	J	IPL	1	29	26.93186782	5.823272762	26.58816667	26.56785333	4.1888392	16.3865	42.06316667	25.67666667	0.859765339	0.726389458	1.081354605	-10.1554	-0.7951	8.5653	22.80797738	0.728656341	0.565008122	0.85005051	30	2.896551724	11.58898483	31.1206361	3.404259806	9.43612676	HC
Albrecht	J	GCIP	1	29	51.07395402	11.02467773	51.22366667	49.98394667	10.3552197	35.7895	82.511	46.7215	1.008403746	0.695131413	2.04723126	-13.8094	-0.5793	12.6508	45.56475097	0.838792598	0.727136723	0.914276938	30	2.896551724	22.68829602	118.051495	4.763223281	13.20298133	HC
Albrecht	J	INL	1	29	23.97883333	6.448988868	23.49033333	23.51368667	6.8770401	15.28166667	39.3945	24.11283333	0.595299752	-0.419344489	1.197547169	-6.001	1.265	8.5311	13.74360064	0.841966101	0.73207717	0.916055781	30	2.896551724	7.59295569	40.45341762	2.755531834	7.637944563	HC
Albrecht	J	OPL	1	29	24.22352299	5.525663811	24.55766667	24.18843333	6.6348821	13.79816667	34.759	20.96083333	-0.023574222	-1.072548869	1.02609001	-7.1853	0.8682	8.9217	16.88392869	0.766385046	0.618580764	0.872612122	30	2.896551724	8.721811899	28.61232171	2.953271389	8.186050646	HC
Albrecht	J	ONL	1	29	104.2170115	8.210299058	101.7736667	103.89504	9.0517672	92.858	120.2393333	27.38133333	0.408135506	-1.116413727	1.52461426	-12.9688	1.2986	15.566	52.98973238	0.684852797	0.508702038	0.821004624	30	2.966292135	26.89170409	58.4389091	5.185721174	14.37408574	HC
Balk	F	mRNFL	1	30	25.66111111	1.681960481	25.58333333	25.67708333	1.544375	21.83333333	28.75	6.916666667	-0.114458493	-0.505923651	0.307082565	-2.9215	-0.0056	2.9104	2.213451935	0.692452627	0.519997232	0.82550195	30	3	1.094444444	2.464176245	1.046156988	2.899799227	HC
Balk	F	GCL	1	30	53.15277778	3.393429767	52.54166667	53.23611111	2.162125	45.25	59	13.75	-0.197796721	-0.002790797	0.619552677	-2.168	-0.1389	1.8902	1.071785268	0.954561739	0.919112709	0.976457648	30	3	0.539583333	11.33550447	0.734563362	2.03610576	HC
Balk	F	IPL	1	30	43.04722222	2.666997405	42.83333333	43.09375	2.285675	36.33333333	48	11.66666667	-0.157448919	-0.05642977	0.48692488	-2.1059	-0.0389	2.0281	1.112234707	0.926377795	0.870892489	0.961495538	30	3	0.550694444	6.929310345	0.742087895	2.056962702	HC
Balk	F	GCIP	1	30	96.20555556	5.878834582	94.91666667	96.26388889	3.2123	81.75	106.9166667	25.16666667	-0.160516544	0.103127952	1.073323437	-3.1405	-0.1833	2.7738	2.276404494	0.967658899	0.942020436	0.983315905	30	3	1.142361111	34.179909	1.068812945	2.962598334	HC
Balk	F	INL	1	30	38.80277778	3.16564437	38.70833333	38.80208333	2.656325	33	45	12	0.019317156	-0.764509531	0.577964944	-3.3956	0.1333	3.6623	3.241853933	0.854737869	0.754551919	0.922163043	30	3	1.611805556	9.48403576	1.269569043	3.519065848	HC
Balk	F	OPL	1	30	32.11111111	2.582298025	31.58333333	32.01388889	2.34745	27.5	38.08333333	10.58333333	0.37957316	-0.564174889	0.47146096	-4.4926	0.5	5.4926	6.488764045	0.625067337	0.432799239	0.781937524	30	3	3.333333333	5.55715198	1.825741858	5.060698239	HC
Balk	F	ONL	1	30	72.79722222	5.241883131	72.70833333	72.60416667	3.644725	63.08333333	83.08333333	20	0.218155654	-0.422519844	0.957032545	-6.0688	-0.3	5.4688	8.663202247	0.857442476	0.758789746	0.923682994	30	3	4.328472222	26.03451469	2.080498071	5.766846433	HC
Balk	F	TMV	1	30	345.1305556	12.08375313	344.3333333	345.6354167	9.945775	319.5833333	367.5	47.91666667	-0.301325664	-0.391043612	2.20618139	-5.369	-0.1944	4.9801	6.970193508	0.976637623	0.957912943	0.98798343	30	3	3.465277778	144.8619971	1.861525659	5.159885873	HC
Kaushik	D	IPL	1	26	26.69208015	2.512505148	26.08159267	26.61896341	2.528539953	23.03615767	31.01265733	7.976499667	0.35462433	-1.13807465	0.492742799	-1.8519	-0.0562	1.7394	0.839352472	0.937902851	0.889048686	0.967872609	30	2.830831643	0.414193011	6.255887978	0.643578287	1.783907998	HC
Kaushik	D	GCIP	1	26	59.04908904	4.650120907	57.6306435	58.92545456	5.196698325	52.57369467	67.701926	15.12823133	0.316922688	-1.252252055	0.91196374	-2.398	-0.0879	2.2223	1.38923388	0.969494417	0.944566176	0.984377729	30	2.830831643	0.678882649	21.57549129	0.823943353	2.283854455	HC
Kaushik	D	INL	1	26	31.27382082	2.208602671	31.6425185	31.36637664	2.868913037	27.10977767	34.25779633	7.148018667	-0.324608478	-1.323637757	0.43314262	-2.3328	0.0021	2.337	1.419207786	0.859874685	0.759577539	0.925615462	30	2.830831643	0.702219027	4.309145456	0.8379851	2.32277619	HC
Kaushik	D	ONL	1	28	55.98676693	4.161892857	56.30277317	56.1974171	5.254259035	47.33241667	62.16190767	14.829491	-0.34694836	-1.05348058	0.78652382	-1.9766	-0.0242	1.9281	0.992276983	0.971906341	0.94915088	0.985583655	30	2.898137138	0.487754634	16.87397944	0.698394326	1.935850306	HC
Kaushik	D	GCL	1	26	32.3570089	2.320446631	32.709639	32.25621295	2.880376006	29.40248167	36.867787	7.465305333	0.195524461	-1.33254341	0.455077025	-1.9569	-0.0316	1.8936	0.96486584	0.915949345	0.851551143	0.956201771	30	2.830831643	0.47624728	5.189946282	0.690106717	1.912878225	HC
Kaushik	D	OPL	1	26	26.47600141	1.640808892	25.92036567	26.41279627	1.605030884	24.046852	29.539963	5.493111	0.383115038	-1.227582465	0.321789098	-1.9373	-0.074	1.7894	0.903869806	0.853210579	0.748994989	0.921904217	30	2.830831643	0.451760239	2.625847375	0.672131118	1.863052407	HC
Kaushik	D	mRNFL	1	26	45.08552459	5.092894412	46.3729305	45.41683255	5.206369572	33.87020333	52.58580533	18.715602	-0.610935804	-0.656861473	0.998798769	-2.7837	-0.0291	2.7255	1.975236204	0.964077595	0.934912972	0.981571578	30	2.830831643	0.965321938	25.90709788	0.982507984	2.723373186	HC
Oberwahrenbrock	C	IPL	1	30	32.40986622	2.321860856	32.07725	32.44672514	2.154746594	27.77914333	35.98693333	8.20779	0.04079176	-0.992634147	0.423911855	-1.0966	0.042	1.1807	0.337519581	0.96951266	0.945288986	0.984281833	30	3	0.167768278	5.335115077	0.409595261	1.135340141	HC
Oberwahrenbrock	C	GCIP	1	30	72.49001878	4.982920824	71.69066833	72.52084736	3.958423392	63.11514333	80.17522333	17.06008	0.17489126	-0.975577896	0.909752713	-1.4094	-0.0532	1.3031	0.478818376	0.990469042	0.982700212	0.995119898	30	3	0.238162185	24.75011255	0.488018632	1.352718633	HC
Oberwahrenbrock	C	INL	1	30	34.56211433	2.625641401	34.52736167	34.5074475	2.032597651	29.87416	40.85324	10.97908	0.12964609	-0.245439399	0.479374341	-1.4816	0.0545	1.5907	0.614289637	0.956996082	0.923346139	0.977736878	30	3	0.305219113	6.792253063	0.552466391	1.531358708	HC
Oberwahrenbrock	C	ONL	1	30	63.09502289	4.462255755	63.45204	63.29991861	5.134602095	54.60996333	69.8739	15.26393667	-0.264765525	-1.105130243	0.814692711	-3.0168	-0.3009	2.415	1.920123947	0.951656627	0.914075034	0.974928329	30	3	0.994656732	19.58017418	0.997324788	2.764443272	HC
Oberwahrenbrock	C	GCL	1	30	40.08015278	2.751722362	39.67439667	40.00843806	2.526743289	34.89800333	44.90274	10.00473667	0.294771334	-0.936295565	0.50239347	-1.4704	-0.0952	1.28	0.492305559	0.96795392	0.942540178	0.983469709	30	3	0.247949353	7.489326173	0.497945131	1.380233484	HC
Oberwahrenbrock	C	OPL	1	30	27.99727467	1.590638438	27.55426833	27.913815	1.965366683	25.74599667	30.98946333	5.243466667	0.340849266	-1.137081714	0.290409518	-2.7391	0.1333	3.0056	2.147696103	0.669913814	0.49022291	0.811169691	30	3	1.070798334	2.173197864	1.03479386	2.868302243	HC
Oberwahrenbrock	C	mRNFL	1	30	35.37833689	3.272170717	35.61642	35.58992	3.123217979	27.74293333	40.61219667	12.86926333	-0.478631221	-0.480930499	0.597413905	-2.9932	-0.2822	2.4289	1.913262041	0.913253369	0.848924484	0.954431455	30	3	0.985815755	10.37849595	0.992882548	2.752130013	HC
Park	I	IPL	1	30	35.74292917	2.325946824	35.76658333	35.84875521	1.635832888	30.57195833	40.45625	9.884291667	-0.283774447	-0.219024706	0.424657848	-3.6607	-0.0184	3.6239	3.45352842	0.739216604	0.583832096	0.854503616	30	3	1.707747017	4.840779624	1.306807949	3.62228683	HC
Park	I	GCIP	1	30	75.59123472	5.015832007	74.83035417	75.5308941	3.293256138	64.212875	85.94066667	21.72779167	-0.020791868	0.300180494	0.915761445	-4.3588	-0.0313	4.2961	4.87503013	0.909925419	0.84340208	0.952630311	30	3	2.410922976	24.35492973	1.552714712	4.303905599	HC
Park	I	INL	1	30	34.19318889	3.993014598	34.02564583	33.95946007	2.981817475	25.9	44.57775	18.67775	0.479404133	0.430006151	0.729021389	-4.0002	0.3341	4.6684	4.890424856	0.859387594	0.761844766	0.924774384	30	3	2.473850166	15.11954886	1.572847789	4.359711641	HC
Park	I	ONL	1	30	78.97016528	6.04581932	78.39329167	78.80712674	3.783162775	68.69308333	92.56741667	23.87433333	0.198996608	-0.379722525	1.10381054	-4.4898	0.3675	5.2248	6.141724078	0.91962344	0.859548957	0.957867839	30	3	3.104258246	35.5171785	1.761890532	4.883711392	HC
Park	I	GCL	1	30	39.84830556	2.982771293	39.75579167	39.77638021	2.421888875	33.32533333	47.32025	13.99491667	0.184740525	0.522235127	0.54457704	-3.9225	-0.013	3.8966	3.978871891	0.807277424	0.682040936	0.895024942	30	3	1.967415097	8.241119553	1.402645749	3.887935657	HC
Park	I	OPL	1	30	28.31388056	2.116629327	28.146625	28.20443924	2.615244625	24.80554167	32.41729167	7.61175	0.190454578	-1.175303687	0.386441876	-5.3943	-0.4597	4.4748	6.338697241	0.512076713	0.298019129	0.703774428	30	3	3.239805897	3.400184409	1.799946082	4.989195994	HC
Park	I	mRNFL	1	30	24.18397639	1.699717208	24.35075	24.33544965	1.512900638	18.96079167	27.19495833	8.234166667	-0.906708038	1.086571982	0.310324485	-3.9496	0.1304	4.2104	4.333341886	0.502417686	0.287107429	0.696773307	30	3	2.151101075	2.172004896	1.466663245	4.065383103	HC
Schneider	E	IPL	1	30	36.04832422	2.422865209	35.83667667	36.09801028	2.556592969	30.77221667	39.90336333	9.131146667	-0.055855297	-0.81924979	0.442352643	-1.547	0.1387	1.8245	0.739769416	0.938665836	0.891738504	0.968053469	30	3	0.375398285	5.745143059	0.612697548	1.698310956	HC
Schneider	E	GCIP	1	30	80.90929122	5.362088169	80.50575667	80.97205042	4.629282595	69.84723	89.36157333	19.51434333	0.0215835	-0.724277489	0.978978882	-1.7353	0.0311	1.7976	0.812297688	0.986143355	0.974907949	0.992894969	30	3	0.402120804	28.61794926	0.634129958	1.757718567	HC
Schneider	E	INL	1	30	36.87058322	2.783463956	36.86876333	36.79225264	1.716561693	31.94524667	43.19956667	11.25432	0.208249592	-0.274581993	0.508188666	-2.0057	0.0617	2.1291	1.112604114	0.931980517	0.880363539	0.964492293	30	3	0.552024916	7.563663287	0.742983793	2.059446003	HC
Schneider	E	ONL	1	30	68.12425744	4.719035221	68.19048833	68.17438903	4.15362745	59.44947667	76.88978	17.44030333	-0.083593391	-0.791095518	0.861574013	-3.6889	-0.3029	3.083	2.984430732	0.934652883	0.884900844	0.96591773	30	3	1.52151869	21.76212052	1.233498557	3.419083561	HC
Schneider	E	GCL	1	30	44.86096767	3.027593262	44.557955	44.85385569	2.592558374	38.56120333	50.17925	11.61804667	0.104968681	-0.681762979	0.552760375	-1.6157	-0.1076	1.4005	0.592053861	0.968124336	0.942840479	0.983558539	30	3	0.298526383	9.066812165	0.54637568	1.514476116	HC
Schneider	E	OPL	1	30	29.06596844	1.752974756	28.84491167	28.9644475	1.858940713	26.53736667	32.63383333	6.096466667	0.425239161	-0.896690244	0.320047939	-3.6301	0.0642	3.7584	3.552743276	0.585739849	0.384340356	0.755488429	30	3	1.758692713	2.486689591	1.326157122	3.675920001	HC
Schneider	E	mRNFL	1	30	31.20042067	2.667242431	30.88024333	31.25650681	2.209788119	25.47474	35.82454	10.3498	-0.157170814	-0.514457226	0.486969615	-2.9402	-0.2101	2.5199	1.9401719	0.873670441	0.784464677	0.932744102	30	3	0.981383312	6.787054414	0.990647925	2.745935953	HC
Sriram	G	IPL	1	27	26.22341094	2.32537401	25.734548	26.10086336	2.817222682	23.131976	30.84995233	7.717976333	0.535353646	-1.076948898	0.447518437	-2.3234	0.1797	2.6827	1.63097819	0.858580705	0.758807875	0.924656174	30	2.898929845	0.812183162	4.930902769	0.901212051	2.498032359	HC
Sriram	G	GCIP	1	27	60.50059607	4.770116049	59.48302367	60.22096374	4.5797514	54.20019033	70.34380933	16.143619	0.56966659	-1.135267267	0.918009262	-4.4388	0.0243	4.4873	5.185299076	0.896331182	0.819725547	0.945462902	30	2.898929845	2.517760445	21.76881372	1.586745236	4.398233401	HC
Sriram	G	INL	1	27	32.19682278	2.281089503	32.772738	32.31287167	2.414873212	26.78740467	35.43835733	8.650952667	-0.501771429	-0.807512399	0.438995879	-4.2027	-0.3926	3.4175	3.778945962	0.687806051	0.510156217	0.823506156	30	2.898929845	1.915439982	4.219976766	1.383994213	3.836236237	HC
Sriram	G	ONL	1	29	56.81485303	4.38508464	57.2335	57.00620191	5.219563971	47.72528567	63.369738	15.64445233	-0.436145814	-0.798285916	0.814289775	-3.2228	0.2017	3.6262	3.052787763	0.923118222	0.865090359	0.959800503	30	2.966292135	1.522506947	18.28071555	1.233899083	3.420193763	HC
Sriram	G	GCL	1	27	34.27718519	2.581961192	33.26383333	34.12949688	2.180021959	31.05047633	39.49385733	8.443381	0.5959968	-1.031355266	0.496898663	-3.1373	-0.1554	2.8265	2.314608991	0.849626144	0.744700137	0.919642749	30	2.898929845	1.137428804	6.426577571	1.066503073	2.956195695	HC
Sriram	G	OPL	1	27	26.72030862	1.883285486	26.48959567	26.6806977	1.598560076	23.29183333	30.7875	7.495666667	0.335454156	-0.670128478	0.362438461	-3.212	0.0218	3.2556	2.722264904	0.698009383	0.52388936	0.829895665	30	2.898929845	1.330114621	3.074375277	1.153305953	3.196801004	HC
Sriram	G	mRNFL	1	27	47.58560494	5.972759208	48.07814267	47.87721222	6.743535924	34.95854767	57.07171433	22.11316667	-0.387277951	-0.735425017	1.149458045	-3.9251	0.1424	4.2099	4.306796432	0.942151415	0.896952452	0.97002502	30	2.898929845	2.124050507	34.59336476	1.457412264	4.039740692	HC
Gabilondo	B	mRNFL	1	30	36.40521958	3.156776627	36.95931456	36.69896851	2.796599924	28.52999721	40.79082245	12.26082525	-0.737576761	-0.196223827	0.576345922	-3.2455	0.0157	3.2769	2.768549301	0.874147102	0.7852253	0.933008739	30	3	1.369017365	9.508899548	1.170050155	3.243213563	HC
Gabilondo	B	GCL	1	30	39.56081018	2.669163499	39.19927302	39.53330191	2.184843691	34.30673218	44.32759896	10.02086679	0.215363323	-0.913306624	0.487320353	-1.1478	-0.1022	0.9434	0.28459445	0.979792103	0.963533266	0.989616727	30	3	0.145935861	7.075788495	0.382015525	1.058893011	HC
Gabilondo	B	IPL	1	30	32.18466627	2.381514043	31.83098862	32.20922722	1.747874953	27.5868568	36.07512043	8.488263632	0.081812038	-0.95616927	0.434802987	-1.1412	-0.0393	1.0626	0.316077242	0.972810545	0.951120042	0.985997326	30	3	0.157054784	5.61925754	0.39630138	1.098491382	HC
Gabilondo	B	GCIP	1	30	71.74547645	4.964216637	71.03026164	71.75235351	3.670537401	62.71883683	80.1669343	17.44809746	0.190394503	-0.935917408	0.906337811	-1.2704	-0.1179	1.0346	0.345748525	0.992815507	0.98694256	0.996324174	30	3	0.177902764	24.5841459	0.421785211	1.169128957	HC
Gabilondo	B	INL	1	30	33.91768676	2.503205977	34.07094708	33.89902044	1.922662448	29.59103016	39.14032675	9.549296586	-0.036567222	-0.585956125	0.457020793	-1.2539	0.0629	1.3797	0.451378291	0.964907563	0.93718133	0.981880104	30	3	0.225158186	6.190987436	0.474508362	1.315270076	HC
Gabilondo	B	OPL	1	30	28.41996416	1.818476585	27.94053445	28.33350962	1.922662448	25.58268345	32.06677372	6.484090274	0.368139924	-1.039039674	0.332006882	-2.6031	0.1336	2.8703	1.9496219	0.754034799	0.604662807	0.863492603	30	3	0.972905741	2.982555177	0.986359844	2.734049998	HC
Gabilondo	B	ONL	1	30	62.31800216	4.392364356	62.12937408	62.53217363	5.156231111	53.5232179	68.61346436	15.09024646	-0.285605071	-1.056388612	0.801932346	-3.3348	-0.1808	2.9732	2.589584617	0.935668941	0.886629348	0.966459028	30	3	1.296744367	18.86061651	1.138746841	3.156445203	HC
Gabilondo	B	TMV	1	30	309.6840812	12.41581417	307.2279864	310.0082858	9.438524745	284.003154	330.2170338	46.21387977	-0.086422536	-0.621189986	2.266807164	-4.6001	-0.2279	4.1443	4.976280127	0.984041668	0.971135246	0.991811682	30	3	2.486469102	153.3236186	1.576854179	4.370816789	HC
Davies	A	mRNFL	1	30	36.11441795	3.142157873	36.72352946	36.374764	3.146174915	29.35524506	40.4371448	11.08189974	-0.606689253	-0.68034084	0.573676915	-2.2564	-0.0629	2.1306	1.252502923	0.93960829	0.893348583	0.968554226	30	3	0.621269809	9.666066161	0.788206705	2.184797519	HC
Davies	A	GCL	1	30	39.41540936	2.625104957	38.96348792	39.3515509	2.359631186	34.66040983	44.32759896	9.667189136	0.295481737	-0.901660887	0.4792764	-1.6975	-0.1493	1.3989	0.623971458	0.955003373	0.919879909	0.976689876	30	3	0.319669029	6.784619693	0.56539281	1.567188912	HC
Davies	A	IPL	1	30	31.63843079	2.23888483	31.12363332	31.6492376	2.359631186	27.46896425	35.36776513	7.898800879	0.171791142	-0.999898841	0.408762575	-1.1876	0.0865	1.3605	0.422519065	0.958743875	0.926392463	0.97865406	30	3	0.212649398	4.941722148	0.461139239	1.278212757	HC
Davies	A	GCIP	1	30	71.02633189	4.793792755	70.32290634	71.02534945	3.408356158	62.24726663	79.10590134	16.85863471	0.228837899	-0.913872352	0.875222809	-1.1393	-0.0157	1.1079	0.32863288	0.992957025	0.98719877	0.996396746	30	3	0.162614245	22.92624423	0.403254566	1.117764631	HC
Davies	A	INL	1	30	34.483571	2.660903118	34.36567845	34.483571	2.184843691	29.35524506	40.2013597	10.84611464	-0.051843107	-0.306651436	0.48581222	-0.9009	0.11	1.121	0.26604209	0.980815107	0.96536009	0.990145682	30	3	0.137596669	7.034539848	0.37094025	1.028193916	HC
Davies	A	OPL	1	30	27.72439811	1.659785782	27.64580308	27.62124213	1.8352687	25.22900579	31.24152587	6.012520072	0.372808929	-0.76532371	0.303034038	-1.9437	0.3301	2.6039	1.345889381	0.777439762	0.638180386	0.877499486	30	3	0.719950249	2.514905427	0.848498821	2.351918738	HC
Davies	A	ONL	1	30	62.66382031	4.332393824	62.65989056	62.89567566	4.719262373	53.87689555	69.43871221	15.56181666	-0.292218224	-0.959427445	0.790983275	-2.5915	-0.2672	2.0571	1.406356331	0.962036217	0.932146439	0.980378891	30	3	0.731069171	18.52594652	0.855025831	2.370010687	HC
Davies	A	TMV	1	30	309.8766391	12.11488685	307.4637715	310.1212661	9.788099736	284.8284019	330.0991412	45.27073937	-0.057506315	-0.595317235	2.211865603	-4.2396	-0.2043	3.8309	4.238870671	0.985715068	0.974138436	0.992674335	30	3	2.11676492	146.064895	1.454910623	4.032806496	HC
Seigo	H	IPL	1	29	33.77058966	2.305411437	33.82086333	33.7923248	2.564364264	29.13121	38.30343	9.17222	-0.077212217	-0.744151694	0.428104156	-2.3234	0.1797	2.6827	1.63097819	0.906621072	0.837554497	0.950904649	30	2.966292135	0.534145988	5.186052325	0.730852918	2.025820934	HC
Seigo	H	GCIP	1	29	72.91115874	4.974963825	72.72341333	72.90276053	4.76018382	63.25627333	83.47053333	20.21426	0.180346687	-0.443315023	0.92382759	-4.4388	0.0243	4.4873	5.185299076	0.923880049	0.866373521	0.960208945	30	2.966292135	1.965801352	23.85924625	1.402070381	3.886340817	HC
Seigo	H	INL	1	29	32.77265184	2.98768111	32.48431333	32.75256533	4.013086854	27.51526667	38.38452667	10.86926	0.107300958	-1.184932316	0.554798454	-4.2027	-0.3926	3.4175	3.778945962	0.788727835	0.65379471	0.884351693	30	2.966292135	2.255188059	8.419138382	1.501728357	4.162578635	HC
Seigo	H	ONL	1	29	72.21156011	5.423607557	72.15288667	72.1315484	3.820161058	60.93893667	82.93629	21.99735333	0.043081528	-0.486518981	1.007138639	-3.2228	0.2017	3.6262	3.052787763	0.884718187	0.80172118	0.938940726	30	2.966292135	3.848942085	29.53830262	1.961872087	5.438031981	HC
Seigo	H	GCL	1	29	39.14057011	2.81240967	38.61323333	39.11043667	2.56371192	33.5781	45.16711	11.58901	0.320449115	-0.433330454	0.522251365	-3.1373	-0.1554	2.8265	2.314608991	0.857314422	0.758014675	0.9237206	30	2.966292135	1.222005703	7.342319558	1.105443668	3.064133518	HC
Seigo	H	OPL	1	29	28.04717023	2.913250289	27.54289667	27.98167347	3.080847742	22.79404667	33.61794	10.82389333	0.408429641	-0.894685596	0.540976998	-3.212	0.0218	3.2556	2.722264904	0.629385943	0.436861471	0.785187618	30	2.966292135	4.169143293	7.080142101	2.041848009	5.659713928	HC
Seigo	H	mRNFL	1	29	30.17496931	2.370296104	30.05471333	30.25945547	2.35426996	24.19980333	34.53928	10.33947667	-0.423259469	-0.124855504	0.440152937	-3.9251	0.1424	4.2099	4.306796432	0.693474432	0.520205307	0.826443173	30	2.966292135	2.137120532	4.834958658	1.461889371	4.052150598	HC
Albrecht	J	mRNFL	1	26	20.53874038	9.204063574	19.235875	20.21579545	9.643757025	6.10225	38.4365	32.33425	0.368313882	-1.167725114	1.805065376	-7.0598	0.0137	7.0872	13.02477394	0.928715945	0.849263207	0.967237133	26	2	6.262004024	81.58378426	2.502399653	6.936297955	MS
Albrecht	J	GCL	1	26	22.48492308	8.397588586	20.287875	21.66440909	6.45931755	12.078	46.0665	33.9885	1.034488106	0.528909317	1.646902618	-10.6692	-0.7738	9.1217	25.49039874	0.836524706	0.671801571	0.922872901	26	2	12.55435881	64.24231465	3.543213063	9.821285537	MS
Albrecht	J	IPL	1	26	24.12302885	6.149185761	23.531875	24.20804545	7.28586705	13.69225	35.33175	21.6395	-0.017967036	-1.20579858	1.205954546	-7.0958	-0.5029	6.09	11.31498456	0.862883069	0.72068001	0.93579542	26	2	5.566352562	35.02930924	2.359311883	6.539678892	MS
Albrecht	J	GCIP	1	26	46.60795192	13.54042303	43.485	45.82252273	10.83057833	26.529	81.39825	54.86925	0.704833889	-0.17870963	2.655495433	-14.5713	-1.2767	12.018	46.01048834	0.882268432	0.757553295	0.945175925	26	2	22.93537416	171.8753687	4.789089074	13.27467765	MS
Albrecht	J	INL	1	26	25.048625	5.255910204	24.683875	24.99694318	5.938368975	16.4455	34.411	17.9655	0.134444922	-1.22990842	1.030768796	-11.6779	-0.2973	11.0832	33.71542868	0.545372795	0.212994898	0.765905752	26	2	16.25354236	19.49782089	4.031568226	11.17493699	MS
Albrecht	J	OPL	1	26	28.08485577	9.365298336	27.5405	27.12164773	8.1313197	16.3235	53.0275	36.704	1.008047156	0.564098834	1.836686114	-12.6064	0.5353	13.6769	44.95760866	0.779307846	0.57041691	0.894136064	26	2	21.7575018	76.83006202	4.664493735	12.92931699	MS
Albrecht	J	ONL	1	26	141.4518654	15.82162012	141.53025	139.8945682	6.62314485	113.6885	202.3665	88.678	1.926712584	6.06683748	3.102874989	-24.2664	-0.1177	24.0309	151.8064521	0.745516213	0.5133879	0.876708239	26	2	72.99080148	213.8282624	8.543465426	23.68127796	MS
Balk	F	mRNFL	1	26	23.71153846	3.898039448	23.75	23.70454545	5.0964375	17.125	31.25	14.125	-0.03367283	-1.241880122	0.764468431	-3.0098	-0.1923	2.6252	2.066538462	0.935543137	0.863160055	0.970431539	26	2	1.012019231	14.68870192	1.005991665	2.788466631	MS
Balk	F	GCL	1	26	41.10096154	10.7501174	44.5625	41.55113636	11.9534625	21.125	57	35.875	-0.514165953	-1.017534877	2.108271476	-3.0246	0.1058	3.2361	2.550865385	0.989396106	0.976762202	0.995207818	26	2	1.231971154	114.9490385	1.10994196	3.076602147	MS
Balk	F	IPL	1	26	35.39423077	6.108466697	37.75	35.67045455	6.3937125	24.25	43.75	19.5	-0.518260503	-1.105147792	1.19796888	-2.4642	-0.1154	2.2334	1.436153846	0.981490181	0.959627997	0.99161666	26	2	0.697115385	36.96480769	0.834934359	2.31431997	MS
Balk	F	GCIP	1	26	76.52403846	16.76659697	82.3125	77.21022727	16.864575	45.5	100.75	55.25	-0.530856947	-1.059425019	3.288200198	-2.7271	0.0673	2.8617	2.032788462	0.996521529	0.99234447	0.998431066	26	2	0.979567308	280.6289904	0.989730927	2.743394164	MS
Balk	F	INL	1	26	39.16826923	2.430777218	39.25	39.10227273	2.1312375	34.5	44.25	9.75	0.156720996	-0.557998984	0.476714633	-3.7825	-0.4135	2.9556	2.954711538	0.773929548	0.561203333	0.891385324	26	2	1.506009615	5.155673077	1.227195834	3.401613305	MS
Balk	F	OPL	1	26	33.79326923	3.479393321	32.6875	33.67045455	2.9652	28.25	41.375	13.125	0.484819758	-0.898178348	0.682365171	-8.2271	-0.7788	6.6694	14.44163462	0.539308191	0.204778035	0.762330559	26	2	7.246394231	8.482980769	2.691912746	7.461601447	MS
Balk	F	ONL	1	26	73.08173077	10.7744456	71.1875	73.30681818	12.8800875	50.875	90.625	39.75	-0.104756542	-1.124198214	2.113042628	-6.337	0.9135	8.1639	13.68471154	0.9414953	0.875365911	0.973206587	26	2	6.996394231	112.5904808	2.645069797	7.331759417	MS
Kaushik	D	IPL	1	25	23.46840616	2.815410826	23.9444305	23.4439974	2.905731431	18.1624025	29.026778	10.8643755	-0.084500177	-0.943851662	0.563082165	-2.0415	-0.2378	1.5658	0.846838703	0.945899546	0.88315061	0.975383011	26	1.960784314	0.434760955	7.601418405	0.659364053	1.827663909	MS
Kaushik	D	GCIP	1	25	51.71031552	6.166113595	52.491375	51.5500165	5.110193063	40.7067915	63.7074445	23.000653	0.078775301	-0.704773582	1.233222719	-2.4118	0.0583	2.5284	1.588320383	0.979880079	0.955664258	0.990929507	26	1.960784314	0.764092203	37.21280713	0.874123677	2.422947216	MS
Kaushik	D	INL	1	25	30.2748339	2.012894873	30.015403	30.16992131	1.996587768	26.7833055	34.8051665	8.021861	0.338919144	-0.580767847	0.402578975	-1.6557	0.2313	2.1183	0.926923154	0.887877253	0.765765041	0.948156344	26	1.960784314	0.471679408	3.735133404	0.686789202	1.903682544	MS
Kaushik	D	ONL	1	25	79.61938774	8.410606226	79.784486	79.34495102	9.911097974	66.2224585	95.6710835	29.448625	0.258701615	-0.998237113	1.682121245	-2.1823	0.1574	2.4971	1.425011772	0.990154388	0.978170875	0.995573746	26	1.960784314	0.69639475	70.0350885	0.834502696	2.31312346	MS
Kaushik	D	GCL	1	25	28.24190946	3.529116709	28.177861	28.10941605	3.069290381	22.5218055	36.0031385	13.481333	0.199730892	-0.453898591	0.705823342	-1.4165	0.2961	2.0087	0.76351575	0.967247135	0.928365636	0.985183434	26	1.960784314	0.410324869	12.11758269	0.640566053	1.775558513	MS
Kaushik	D	OPL	1	25	27.37788554	1.850893731	27.4170835	27.26221824	1.469997159	23.841125	32.4201805	8.5790555	0.715441129	0.914084124	0.370178746	-1.8669	-0.1288	1.6092	0.786365828	0.895129332	0.780014453	0.951607408	26	1.960784314	0.3857526	3.292612466	0.621089849	1.721573227	MS
Kaushik	D	mRNFL	1	25	37.60632608	10.62331791	37.2306525	36.86088488	8.783086969	20.4799445	62.491083	42.0111385	0.424247285	-0.027735733	2.124663582	-4.191	0.0236	4.2381	4.623872097	0.98116665	0.958467485	0.991512489	26	1.960784314	2.219736328	115.6422644	1.489877957	4.129731003	MS
Oberwahrenbrock	C	IPL	1	26	27.48447192	3.669682751	28.5515275	27.62575886	3.054975137	20.19308	33.519475	13.326395	-0.497644728	-0.903694042	0.719683998	-0.6644	0.0147	0.6939	0.120076293	0.995714321	0.990572519	0.998066553	26	2	0.057837337	13.43765282	0.240493944	0.666615204	MS
Oberwahrenbrock	C	GCIP	1	26	60.38903346	9.108613989	61.7235825	60.65158	9.399491262	43.728685	73.934485	30.2058	-0.468472015	-0.923170658	1.786346172	-0.8526	-0.1098	0.633	0.143632325	0.999095424	0.998006093	0.999592287	26	2	0.075083796	82.9293069	0.274014226	0.759528685	MS
Oberwahrenbrock	C	INL	1	26	34.13330327	2.134334614	33.5269375	34.09040545	1.628558264	30.123545	39.262725	9.13918	0.382642925	-0.291750216	0.418577456	-1.1661	-0.1401	0.8859	0.274007045	0.969402529	0.93374087	0.9860956	26	2	0.141548754	4.484609866	0.376229656	1.042855401	MS
Oberwahrenbrock	C	ONL	1	26	86.17570827	9.602934387	85.62228	86.25313841	11.47994971	67.85107	102.74045	34.88938	-0.037749024	-1.065584425	1.883290378	-2.5355	-0.3205	1.8945	1.277200123	0.992810225	0.984211756	0.996753802	26	2	0.665406905	91.88364538	0.815724773	2.261073713	MS
Oberwahrenbrock	C	GCL	1	26	32.90456077	5.56002446	33.4563	33.0962675	5.000075913	22.622045	41.666395	19.04435	-0.455442328	-0.860123217	1.090410508	-0.8394	-0.1245	0.5903	0.133032465	0.997682928	0.994896951	0.998955239	26	2	0.071712734	30.87801563	0.267792335	0.742282481	MS
Oberwahrenbrock	C	OPL	1	26	29.03033115	2.078213864	28.729525	29.01063182	1.982621676	25.31595	33.41197	8.09602	0.236610323	-0.664074006	0.407571271	-1.8625	0.303	2.4685	1.220737711	0.863486388	0.721815591	0.936088929	26	2	0.632790871	4.002577428	0.795481534	2.204962318	MS
Oberwahrenbrock	C	mRNFL	1	26	30.86215788	8.088583375	30.7263775	30.38756909	6.496156454	17.703905	50.125005	32.4211	0.483200005	-0.164505279	1.58630171	-1.4751	-0.1025	1.27	0.490444444	0.996322435	0.991907268	0.998341176	26	2	0.241048573	65.30465672	0.490966978	1.360891031	MS
Park	I	IPL	1	24	29.81730469	5.475177095	31.62675	29.87735625	4.195155694	20.302375	38.5713125	18.2689375	-0.341521609	-1.104094109	1.117615845	-3.7527	0.1414	4.0355	3.947429405	0.938519851	0.865017767	0.972784093	24	2	1.901476663	29.02682589	1.378940413	3.822227819	MS
Park	I	GCIP	1	24	60.86692708	13.02248725	64.22196875	60.8818	12.11214703	37.514	85.5725625	48.0585625	-0.190591217	-0.99395694	2.658204078	-4.6025	-0.1024	4.3977	5.271721183	0.985184293	0.96650761	0.993528238	24	2	2.53127552	168.3195364	1.590998278	4.410022231	MS
Park	I	INL	1	24	34.67639323	3.669335275	34.5233125	34.73770313	3.508155919	26.419375	41.0865625	14.6671875	-0.198177877	-0.537783306	0.748999927	-5.3968	-0.217	4.9628	6.984388202	0.777530194	0.555674057	0.896738112	24	2	3.370224863	11.77890893	1.835817219	5.088625715	MS
Park	I	ONL	1	24	104.291263	11.80892542	105.3890938	105.1849656	13.92851736	79.7664375	120.4623125	40.695875	-0.476337262	-0.934209666	2.410486807	-5.6995	0.6079	6.9153	10.35624532	0.963758651	0.919172486	0.984072327	24	2	5.14715205	136.8771435	2.268733579	6.288608641	MS
Park	I	GCL	1	24	31.0496224	7.702430472	32.342375	31.05497813	8.159303775	17.211625	47.00125	29.789625	-0.044424173	-0.871316397	1.572252036	-3.7453	-0.2438	3.2577	3.191597003	0.974062393	0.94177664	0.988634134	24	2	1.559030435	58.54791997	1.248611403	3.460974232	MS
Park	I	OPL	1	24	30.31828385	3.400634326	29.977625	30.05804063	2.30729625	25.1556875	38.613	13.4573125	0.748214159	0.124877718	0.694151575	-7.7497	-0.1576	7.4344	15.00463096	0.525093242	0.169162822	0.761410593	24	2	7.202144285	7.96324168	2.683681107	7.438784509	MS
Park	I	mRNFL	1	24	21.90182813	3.970336676	21.9925625	21.90243438	4.664676581	15.4191875	29.4726875	14.0535	-0.092006173	-1.156239692	0.81044158	-2.8479	0.0758	2.9995	2.225227269	0.934401893	0.856341464	0.970926743	24	2	1.069126921	15.22900986	1.033985939	2.866062798	MS
Schneider	E	IPL	1	26	30.26966519	4.514210962	31.81151	30.49066795	4.469712828	21.44729	36.952535	15.505245	-0.520517931	-0.923747513	0.885309607	-1.453	-0.0099	1.4332	0.542112368	0.987289144	0.972180026	0.994252289	26	2	0.260679841	20.24776069	0.510568155	1.415222722	MS
Schneider	E	GCIP	1	26	66.28425692	11.64282296	68.591995	66.65803068	12.74147552	45.218735	84.403735	39.185	-0.417621157	-1.068119926	2.283345441	-1.5969	-0.0017	1.5935	0.662454706	0.997653242	0.994831662	0.998941845	26	2	0.318489278	135.3960818	0.564348543	1.564294352	MS
Schneider	E	INL	1	26	36.6113875	2.367442103	36.30819	36.55669409	1.931568345	32.501085	42.02715	9.526065	0.337807039	-0.487508205	0.464293595	-3.1743	-0.4442	2.2859	1.940321008	0.83146841	0.662586437	0.920371559	26	2	1.031503287	5.089030466	1.015629503	2.815181354	MS
Schneider	E	ONL	1	26	91.59339769	10.51022713	91.234495	91.81629932	13.1491201	70.75129	108.72535	37.97406	-0.131306389	-1.082354148	2.061225124	-3.7502	-0.3905	2.9693	2.938441453	0.986611254	0.970708221	0.993944623	26	2	1.488953758	109.7203974	1.220226929	3.382296485	MS
Schneider	E	GCL	1	26	36.01459154	7.278628694	37.4746425	36.21232955	8.010851037	22.791335	48.164305	25.37297	-0.386059723	-0.994665667	1.427456528	-1.3768	0.0082	1.3931	0.499307979	0.995478487	0.990055149	0.997960026	26	2	0.24008547	52.85839292	0.489985173	1.358169607	MS
Schneider	E	OPL	1	26	30.65025385	2.576486186	30.647735	30.65772432	3.185866478	26.19983	34.94722	8.74739	0.077535156	-1.341498602	0.505290513	-3.3624	0.5125	4.3873	3.908525786	0.736977332	0.499294475	0.872249168	26	2	2.010410109	5.633076011	1.417889315	3.930188666	MS
Schneider	E	mRNFL	1	26	27.33222231	6.185772604	26.9269575	27.08354114	5.195641973	16.61098	40.87723	24.26625	0.287627215	-0.464888312	1.213129816	-1.5857	-0.0905	1.4048	0.582019409	0.992607621	0.983768826	0.99666214	26	2	0.283909782	38.12182782	0.532831852	1.476934541	MS
Sriram	G	IPL	1	25	23.78968428	3.127670045	24.0683215	23.83723129	3.422846744	16.8979285	30.889643	13.9917145	-0.113404379	-0.292733406	0.625534009	-2.1313	0.6833	3.4978	2.062155518	0.880673281	0.751725232	0.944714332	26	1.960784314	1.223280213	9.028239506	1.106019987	3.065730994	MS
Sriram	G	GCIP	1	25	53.90695708	7.268080077	54.5096425	53.90579926	7.2232272	40.7036785	69.019	28.3153215	-0.035420376	-0.736567698	1.453616015	-3.1565	0.93	5.0164	4.347118235	0.952792002	0.897625407	0.978559779	26	1.960784314	2.519040118	50.84141171	1.587148423	4.399350979	MS
Sriram	G	INL	1	25	31.76341282	2.529547817	31.5792855	31.72847955	2.83510185	27.8006785	36.367964	8.5672855	0.103101502	-1.126843653	0.505909563	-4.1308	-0.8353	2.4603	2.827148781	0.771605615	0.552259603	0.890856949	26	1.960784314	1.705856271	5.763050062	1.306084328	3.620281053	MS
Sriram	G	ONL	1	25	82.17372138	8.029366619	80.4696075	82.19773636	8.590025021	67.197607	96.195714	28.998107	-0.019487305	-0.986651868	1.605873324	-2.9805	0.4496	3.8798	3.062894882	0.975418193	0.945975734	0.988904538	26	1.960784314	1.571263418	62.34850467	1.253500466	3.474526024	MS
Sriram	G	GCL	1	25	30.11727288	4.260976786	30.5707145	30.11000681	3.734670141	22.83225	38.1293575	15.2971075	0.023573375	-0.805982747	0.852195357	-2.6127	0.2467	3.1061	2.128421438	0.942898836	0.876885176	0.973996213	26	1.960784314	1.052067111	17.37255047	1.025703228	2.843104294	MS
Sriram	G	OPL	1	25	27.16231148	1.441615237	27.4987855	27.23084355	0.871610162	23.759786	29.5316075	5.7718215	-0.653024811	-0.222955735	0.288323047	-2.4658	0.0225	2.5107	1.611727589	0.683741313	0.407593414	0.844944338	26	1.960784314	0.773882175	1.673108872	0.879705732	2.438419883	MS
Sriram	G	mRNFL	1	25	41.66872716	9.455707975	41.489786	41.54431802	7.124845571	23.800357	60.380286	36.579929	-0.031745509	-0.573146313	1.891141595	-5.3595	-0.3266	4.7063	6.593894375	0.964228941	0.921903837	0.983804749	26	1.960784314	3.218391009	86.75353277	1.793987461	4.97267954	MS
Gabilondo	B	mRNFL	1	26	31.93301102	8.353110381	31.56573038	31.56573038	7.865437288	17.86072139	51.81377592	33.95305453	0.385789391	-0.271266621	1.638179724	-1.8127	0.1496	2.112	1.002435034	0.99295733	0.984533425	0.99682035	26	2	0.493134916	69.52788558	0.702235655	1.946497928	MS
Gabilondo	B	GCL	1	26	32.53834392	5.514423259	33.42253805	32.73929713	5.505806101	22.28169203	41.02660755	18.74491552	-0.468027605	-0.858230532	1.081467377	-1.4569	0.1088	1.6745	0.638140636	0.989768774	0.977573878	0.995376711	26	2	0.312719703	30.25250403	0.559213468	1.55006065	MS
Gabilondo	B	IPL	1	26	27.29439259	3.650577833	27.94053445	27.43413236	3.670537401	19.80594847	33.7762157	13.97026723	-0.438347495	-0.808300463	0.715937216	-1.2372	-0.1768	0.8835	0.292705642	0.988335618	0.974454432	0.994727015	26	2	0.156359851	13.24853859	0.395423635	1.096058397	MS
Gabilondo	B	GCIP	1	26	59.78512606	8.9939779	61.09781426	60.1171626	8.914162259	42.79499581	73.38811265	30.59311684	-0.458106857	-0.903218531	1.763864185	-1.3845	-0.0272	1.3301	0.479567692	0.997149244	0.993723596	0.998714413	26	2	0.230931473	80.77617273	0.480553298	1.332025785	MS
Gabilondo	B	INL	1	26	33.49055298	2.299762608	32.98044099	33.44665243	1.966359322	28.64788976	39.2582193	10.61032954	0.375544577	0.087677943	0.451020554	-1.4494	-0.1904	1.0685	0.412597565	0.959886613	0.913620513	0.981723105	26	2	0.216498256	5.180658925	0.465293731	1.28972842	MS
Gabilondo	B	OPL	1	26	29.17840623	2.051940076	28.82472858	29.15429185	1.704178079	25.46479089	33.24569922	7.780908329	0.301628577	-0.781752707	0.402418557	-3.6707	-0.4353	2.8001	2.724991378	0.714050687	0.462066186	0.860164389	26	2	1.404833126	3.508041513	1.185256565	3.285363583	MS
Gabilondo	B	ONL	1	26	62.39009799	9.097015359	61.53991133	62.44018171	10.61834034	45.62441702	78.16276094	32.53834392	0.028381511	-1.122160125	1.784071494	-2.9174	0.3945	3.7063	2.855275217	0.982624321	0.962076047	0.992132791	26	2	1.450538313	82.03041929	1.204382959	3.338379242	MS
Davies	A	mRNFL	1	25	31.16607463	8.137993899	31.30047214	30.80363925	5.505806101	17.86072139	49.33803236	31.47731097	0.343823685	-0.367281455	1.62759878	-1.7071	0.0566	1.8203	0.80973555	0.994021981	0.986715088	0.997315299	26	1.960784314	0.390274189	64.89459198	0.624719288	1.73163352	MS
Davies	A	GCL	1	25	32.43931418	5.24466513	33.42253805	32.5972902	5.505806101	22.81220851	40.49609108	17.68388257	-0.389353643	-0.901192078	1.048933026	-1.3942	-0.0566	1.281	0.465743877	0.99182873	0.981864934	0.99632814	26	1.960784314	0.225158186	27.3297006	0.474508362	1.315270076	MS
Davies	A	IPL	1	25	26.73095689	3.546592184	27.5868568	26.8710806	3.408356158	19.62910965	32.53834392	12.90923427	-0.449416365	-0.928596893	0.709318437	-0.9416	-0.0141	0.9133	0.223907307	0.991426031	0.98097579	0.996146761	26	1.960784314	0.107575578	12.43918921	0.327987161	0.909134027	MS
Davies	A	GCIP	1	25	59.17027107	8.69452564	60.30203955	59.41784542	9.438524745	42.79499581	72.50391852	29.70892271	-0.400907285	-0.952470517	1.738905128	-1.5901	-0.099	1.392	0.57873993	0.996253169	0.991662268	0.998318331	26	1.960784314	0.282698611	75.16735916	0.531694095	1.473780842	MS
Davies	A	INL	1	25	34.00964295	2.244831737	33.24569922	33.95305453	1.8352687	29.70892271	39.2582193	9.549296586	0.380299901	-0.276457438	0.448966347	-1.5242	-0.1132	1.2978	0.518280787	0.949680322	0.891076135	0.977127076	26	1.960784314	0.255179277	4.81598349	0.505152727	1.400211921	MS
Davies	A	OPL	1	25	28.85302279	1.943672423	28.64788976	28.81630769	1.573087458	25.28795207	33.0688604	7.780908329	0.292577868	-0.576144611	0.388734485	-2.3169	-0.0707	2.1755	1.313422751	0.846288443	0.686250316	0.928092782	26	1.960784314	0.632944678	3.48479826	0.795578204	2.205230272	MS
Davies	A	ONL	1	25	62.67875337	9.532919493	62.95462193	62.74409952	12.8468809	45.80125585	78.51643859	32.71518275	0.013960996	-1.254728055	1.906583899	-2.0004	0.1556	2.3116	1.210016769	0.993363743	0.985258118	0.997019156	26	1.960784314	0.592916556	88.75210318	0.770010751	2.134360908	MS
Seigo	H	IPL	1	26	29.02275192	4.497009411	28.970465	29.01172523	4.263664787	20.743975	37.23986	16.495885	-0.088390459	-0.816286613	0.881936105	-3.0649	-0.1701	2.7248	2.181464652	0.948771101	0.890401489	0.976586248	26	2	1.063241154	19.69147307	1.031135856	2.858162772	MS
Seigo	H	GCIP	1	26	61.10299288	11.20436639	62.861415	61.12653409	11.47850788	40.033515	81.993025	41.95951	-0.160817071	-0.895227355	2.197357033	-3.335	-0.1524	3.0302	2.636731755	0.989861321	0.977775501	0.995418648	26	2	1.279272788	124.8981898	1.131049419	3.135109038	MS
Seigo	H	INL	1	26	32.38452308	2.522826868	32.2429025	32.26781932	2.434273527	28.2624	38.48411	10.22171	0.513094488	-0.469385596	0.494767055	-4.9256	0.3128	5.5513	7.143420471	0.570300019	0.247269605	0.780458955	26	2	3.483273604	4.623018602	1.866353022	5.173266642	MS
Seigo	H	ONL	1	26	99.38357615	9.398598838	98.60485	99.71237477	10.12543153	79.78	115.0584	35.2784	-0.289422575	-0.674165618	1.84321688	-4.568	-0.0609	4.4462	5.288167811	0.971606272	0.938432802	0.987104919	26	2	2.544242167	87.06153903	1.595068076	4.421303136	MS
Seigo	H	GCL	1	26	32.08024154	6.835106512	33.14875	32.11329364	7.036126787	19.28954	44.753165	25.463625	-0.21663261	-0.896478538	1.340474672	-3.0006	0.0177	3.0359	2.371406129	0.975887424	0.947582807	0.989062178	26	2	1.140254997	46.14855353	1.067827232	2.959866077	MS
Seigo	H	OPL	1	26	27.87860788	2.162571723	27.74371	27.8028775	2.337656192	23.7006	32.16496	8.46436	0.375081544	-0.727733199	0.424115208	-5.3567	-0.7462	3.8642	5.533389441	0.521856985	0.181393747	0.751966253	26	2	2.938698354	3.20736728	1.71426321	4.751695192	MS
Seigo	H	mRNFL	1	26	26.62622981	5.983223361	26.5676575	26.51604091	5.763844716	16.183465	37.976735	21.79327	0.021393874	-0.853511668	1.173406641	-2.2076	0.2422	2.692	1.562304949	0.978434292	0.953048283	0.99022436	26	2	0.780445369	35.40873911	0.883428191	2.448738014	MS
	A	mRNFL																		0.984282199	0.974963109	0.990398601	56	2.51579626	0.553329921	34.65069926	0.743861493	2.061878864	all
	A	GCL																		0.988489959	0.981637786	0.992975955	56	2.51579626	0.291871722	25.06613672	0.540251536	1.497500857	all
	A	IPL																		0.986251563	0.978084544	0.991605523	56	2.51579626	0.181745333	13.03759979	0.426316001	1.181687667	all
	A	GCIP																		0.997305072	0.995686992	0.998358832	56	2.51579626	0.197933176	73.24863153	0.444896816	1.233191056	all
	A	INL																		0.972944998	0.957079566	0.983428672	56	2.51579626	0.172179789	6.191885186	0.414945526	1.150170316	all
	A	OPL																		0.816080726	0.723790081	0.882992301	56	2.51579626	0.694360375	3.080993673	0.83328289	2.30974233	all
	A	ONL																		0.984224638	0.974871942	0.990363308	56	2.51579626	0.690436049	43.07629715	0.830924816	2.303206081	all
	B	mRNFL																		0.969872878	0.952325343	0.981517376	56	2.533930858	1.104215694	35.54766497	1.05081668	2.912715232	all
	B	GCL																		0.992764483	0.988455246	0.995585184	56	2.533930858	0.196358883	26.94183814	0.443124004	1.228277074	all
	B	IPL																		0.988854211	0.982241289	0.993192987	56	2.533930858	0.156844688	13.91525813	0.396036221	1.097756397	all
	B	GCIP																		0.997524807	0.996043843	0.998491441	56	2.533930858	0.193934699	78.15740566	0.440380176	1.22067157	all
	B	INL																		0.962829152	0.941327424	0.977157791	56	2.533930858	0.222540067	5.764411517	0.471741526	1.307600798	all
	B	OPL																		0.748000522	0.630654123	0.836770196	56	2.533930858	1.103488439	3.275443003	1.05047058	2.911755892	all
	B	ONL																		0.968430036	0.950067993	0.980625548	56	2.533930858	1.343240211	41.2048033	1.158982403	3.212535321	all
	C	mRNFL																		0.981766441	0.971022535	0.988845551	56	2.533930858	0.652428727	35.12932641	0.807730603	2.238915004	all
	C	GCL																		0.995054658	0.992102824	0.996984192	56	2.533930858	0.134336848	27.02997963	0.366519914	1.01594137	all
	C	IPL																		0.993097946	0.988985978	0.995788982	56	2.533930858	0.094508578	13.59831087	0.307422475	0.852131626	all
	C	GCIP																		0.998697841	0.997917844	0.999206592	56	2.533930858	0.101229894	77.63880602	0.318166456	0.881912421	all
	C	INL																		0.975857286	0.961713081	0.985209832	56	2.533930858	0.145034806	5.862359587	0.380834355	1.055618975	all
	C	OPL																		0.782807977	0.677941218	0.860537822	56	2.533930858	0.856389599	3.086617085	0.925413205	2.565114533	all
	C	ONL																		0.995325088	0.99253394	0.99714929	56	2.533930858	0.81514306	173.5502834	0.902852734	2.5025801	all
	D	mRNFL																		0.981199733	0.96986238	0.988560051	56	2.426203209	1.357326435	70.8398628	1.165043533	3.229335917	all
	D	GCL																		0.96227137	0.939927003	0.976940583	56	2.426203209	0.455646527	11.6212967	0.675015946	1.871048742	all
	D	IPL																		0.955841443	0.929849616	0.972970042	56	2.426203209	0.420620494	9.104611285	0.648552614	1.79769613	all
	D	GCIP																		0.982522729	0.971969905	0.989368366	56	2.426203209	0.705510635	39.66181137	0.839946805	2.328213759	all
	D	INL																		0.870163306	0.799833145	0.918898877	56	2.426203209	0.630175396	4.223424745	0.793835875	2.200400783	all
	D	OPL																		0.873141109	0.804222997	0.920815258	56	2.426203209	0.431132852	2.9673901	0.656607076	1.820021958	all
	D	ONL																		0.996746369	0.994771155	0.998023604	56	2.461923584	0.551364425	168.9098779	0.742539174	2.058213583	all
	E	mRNFL																		0.965250872	0.945102378	0.978658323	56	2.533930858	0.770519221	21.40325188	0.877792243	2.433115961	all
	E	GCL																		0.993529483	0.989672993	0.996052671	56	2.533930858	0.2808582	43.12497697	0.529960565	1.468975739	all
	E	IPL																		0.982141504	0.971614758	0.989075971	56	2.533930858	0.340715965	18.73793244	0.583708801	1.61795825	all
	E	GCIP																		0.996789906	0.994870602	0.998043199	56	2.533930858	0.376836854	117.014382	0.613870389	1.701561906	all
	E	INL																		0.904328086	0.852085863	0.940375048	56	2.533930858	0.696983494	6.58815869	0.834855373	2.31410103	all
	E	OPL																		0.694412387	0.559955961	0.7993535	56	2.533930858	1.834793321	4.169354897	1.35454543	3.754608375	all
	E	ONL																		0.991815652	0.986945806	0.995005122	56	2.533930858	1.511673478	183.1913004	1.229501313	3.408003765	all
	F	mRNFL																		0.877958924	0.813047423	0.923452486	56	2.533930858	1.069525194	7.694124132	1.034178512	2.866596583	all
	F	GCL																		0.991025762	0.985690009	0.99452203	56	2.533930858	0.748909884	82.70217667	0.865395796	2.398754764	all
	F	IPL																		0.981429294	0.970490316	0.98863839	56	2.533930858	0.59496124	31.44266036	0.771337306	2.138037933	all
	F	GCIP																		0.994908436	0.991869754	0.996894914	56	2.533930858	1.09314438	213.6040109	1.045535451	2.898076414	all
	F	INL																		0.83128116	0.745669882	0.892957455	56	2.533930858	1.579820736	7.783808955	1.2569092	3.483974552	all
	F	OPL																		0.620766545	0.466740991	0.746231213	56	2.533930858	4.516351744	7.392807877	2.125170992	5.890673452	all
	F	ONL																		0.917082045	0.871227929	0.948482686	56	2.533930858	5.135053295	56.79427554	2.266065598	6.281213376	all
	G	mRNFL																		0.961436906	0.938806527	0.976380308	56	2.462187088	2.457690904	61.27399314	1.567702428	4.345449431	all
	G	GCL																		0.925956392	0.883972909	0.95426652	56	2.462187088	1.111403898	13.89872227	1.054231425	2.922180423	all
	G	IPL																		0.890116987	0.829958628	0.931547435	56	2.462187088	0.937517628	7.594443834	0.96825494	2.683865765	all
	G	GCIP																		0.942183513	0.908880192	0.964426398	56	2.462187088	2.518150589	41.03604541	1.58686817	4.398574156	all
	G	INL																		0.71881995	0.589347376	0.81734155	56	2.462187088	1.851542509	4.733357476	1.36071397	3.771706697	all
	G	OPL																		0.683994482	0.543702455	0.792917024	56	2.462187088	1.160531558	2.511972538	1.077279703	2.98606699	all
	G	ONL																		0.991759086	0.986818824	0.994979226	56	2.497922078	1.537017802	184.9735716	1.23976522	3.436453866	all
	H	mRNFL																		0.915908103	0.869273799	0.94778639	56	2.516054159	1.722137541	18.75709521	1.312302382	3.637516619	all
	H	GCL																		0.96495691	0.944566246	0.978495145	56	2.516054159	1.196999604	32.96093624	1.094074771	3.032620544	all
	H	IPL																		0.957219294	0.932513345	0.973698414	56	2.516054159	0.695986862	15.5727224	0.834258271	2.312445948	all
	H	GCIP																		0.981368274	0.970352687	0.988610738	56	2.516054159	1.75580438	92.48154114	1.325067689	3.672900245	all
	H	INL																		0.726254563	0.601075857	0.821901176	56	2.516054159	2.630837755	6.979688679	1.621985744	4.495915106	all
	H	OPL																		0.590081166	0.428319649	0.723825196	56	2.516054159	3.7927719	5.459722955	1.947504018	5.398205726	all
	H	ONL																		0.984701447	0.975627252	0.990655628	56	2.516054159	3.449857404	222.0523383	1.857379176	5.14839241	all
	I	mRNFL																		0.805874812	0.709104996	0.87653847	55	2.543650794	1.857887814	7.712677638	1.363043585	3.778164058	all
	I	GCL																		0.958864915	0.934946539	0.974803781	55	2.543650794	1.827366515	42.5961832	1.351801211	3.747001789	all
	I	IPL																		0.928366791	0.887951711	0.955797844	55	2.543650794	1.618676592	20.97805779	1.272272216	3.526558661	all
	I	GCIP																		0.980283924	0.968576246	0.987985496	55	2.543650794	2.452797629	121.9531754	1.566140999	4.341121369	all
	I	INL																		0.834503645	0.749546301	0.895495273	55	2.543650794	2.699153937	13.61029252	1.642910204	4.553914748	all
	I	OPL																		0.549492149	0.379472826	0.693825637	55	2.543650794	4.680486239	5.708869304	2.163443144	5.996758447	all
	I	ONL																		0.981856408	0.971065898	0.988947899	55	2.543650794	4.016853807	217.3755654	2.004209023	5.55538398	all
	J	mRNFL																		0.922703952	0.879124332	0.952292767	56	2.479529104	10.71363644	127.8915932	3.273169174	9.072762065	all
	J	GCL																		0.818544233	0.726293982	0.885140407	56	2.479529104	10.99512609	49.59884839	3.31588994	9.191177988	all
	J	IPL																		0.774443616	0.664801883	0.855661935	56	2.479529104	9.724836746	33.39004474	3.118467051	8.643949658	all
	J	GCIP																		0.860466211	0.786483626	0.912576637	56	2.479529104	22.76477259	140.3840448	4.771244344	13.22521458	all
	J	INL																		0.760050674	0.645124509	0.845900946	56	2.479529104	10.27361347	32.54214959	3.205247801	8.884493627	all
	J	OPL																		0.797975636	0.697385972	0.87147146	56	2.479529104	12.7566683	50.3875388	3.571647841	9.90010272	all
	J	ONL																		0.915049901	0.867979551	0.947242629	56	2.516054159	40.99260447	441.5566224	6.402546717	17.74695407	all
Macular Cube 512x128	K	mRNFL																		0.938583079	0.89134171	0.968051335	30	2.966292135	0.508474576	7.770588704	0.713074033	1.976540378	HC
Macular Cube 200x200	L	mRNFL																		0.957256034	0.923798862	0.977873359	30	3	0.355555556	7.962707535	0.596284794	1.652817124	HC
Macular Cube 512x128	K	GCIP																		0.988555156	0.979199393	0.994143502	30	2.966292135	0.440677966	38.06382056	0.663835798	1.840058953	HC
Macular Cube 200x200	L	GCIP																		0.992538815	0.986441741	0.996182263	30	3	0.288888889	38.43001277	0.53748385	1.489829222	HC
Macular Cube 512x128	K	OR																		0.933491935	0.88265205	0.965344458	30	2.966292135	2.505649718	35.16872406	1.582924419	4.387642637	HC
Macular Cube 200x200	L	OR																		0.936233416	0.887590431	0.966759589	30	3	2.311111111	33.93218391	1.5202339	4.213873383	HC
Macular Cube 512x128	K	mRNFL																		0.989040002	0.974188674	0.995406804	22	2	0.386363636	34.86580087	0.621581561	1.722936183	MS
Macular Cube 200x200	L	mRNFL																		0.992249493	0.981707181	0.996754902	22	2	0.272727273	34.91558442	0.522232968	1.447555934	MS
Macular Cube 512x128	K	GCIP																		0.99867448	0.99685771	0.99944605	22	2	0.136363636	102.7391775	0.369274473	1.023576617	MS
Macular Cube 200x200	L	GCIP																		0.998669749	0.996846507	0.999444072	22	2	0.136363636	102.3733766	0.369274473	1.023576617	MS
Macular Cube 512x128	K	OR																		0.978683154	0.950149522	0.991039276	22	2	2	91.82251082	1.414213562	3.92	MS
Macular Cube 200x200	L	OR																		0.975421143	0.94264771	0.989658178	22	2	2.545454545	101.017316	1.59544807	4.422356427	MS
Macular Cube 512x128	K	mRNFL																		0.981291694	0.969804419	0.988765291	52	2.555801268	0.475308642	24.9309807	0.689426314	1.910992244	all
Macular Cube 200x200	L	mRNFL																		0.986841908	0.9787497	0.992101911	52	2.575065847	0.333333333	24.99962117	0.577350269	1.600333299	all
Macular Cube 512x128	K	GCIP																		0.996975979	0.995090054	0.998190995	52	2.555801268	0.358024691	118.0355629	0.598351645	1.658546143	all
Macular Cube 200x200	L	GCIP																		0.99788604	0.996571599	0.99873455	52	2.575065847	0.24796748	117.0520357	0.497963332	1.380283934	all
Macular Cube 512x128	K	OR																		0.963642854	0.941707802	0.978071616	52	2.555801268	2.368312757	62.77191401	1.538932343	4.265702823	all
Macular Cube 200x200	L	OR																		0.965257481	0.94434642	0.979034403	52	2.575065847	2.37398374	65.95680542	1.540773747	4.270806934	all
